# Supplementary material for: Treatment of Metastatic Melanoma at First Diagnosis: Review of the Literature
Source: Life (Basel). 2022 Aug 24;12(9):1302. doi: 10.3390/life12091302 (PMC9505710; doi:10.3390/life12091302)
Supplement: Supplementary file 1 [file life-12-01302-s001.zip]

Archive with 1 entries (1 files):
- life-1809998-supplementary.pdf
